# Supplementary material for: Voluntary childlessness and family planning in men with inflammatory bowel disease: a scoping review
Source: Crohns Colitis 360. 2026 Jun 1;8(2):otag046. doi: 10.1093/crocol/otag046 (PMC13275309; doi:10.1093/crocol/otag046)
Supplement: otag046_Supplementary_Data [file otag046_supplementary_data.zip]

Archive with 3 entries (3 files):
- Supplementary file 1 updated.docx
- Supplementary file 3.docx
- Supplementary file 2.docx
